# Supplementary material for: The Administration of Panax Ginseng Berry Extract Attenuates High-Fat-Diet-Induced Sarcopenic Obesity in C57BL/6 Mice
Source: Nutrients. 2022 Apr 22;14(9):1747. doi: 10.3390/nu14091747 (PMC9099595; doi:10.3390/nu14091747)
Supplement: Supplementary file 1 [file nutrients-14-01747-s001.zip]

Archive with 1 entries (1 files):
- nutrients-1625795-supplementary.pdf
